# Supplementary material for: Characterization of the Candida albicans Amino Acid Permease Family: Gap2 Is the Only General Amino Acid Permease and Gap4 Is an S-Adenosylmethionine (SAM) Transporter Required for SAM-Induced Morphogenesis
Source: mSphere. 2016 Dec 21;1(6):e00284-16. doi: 10.1128/mSphere.00284-16 (PMC5177730; doi:10.1128/mSphere.00284-16)
Supplement: Table S1 [file sph006162210sd13.xlsx]

## Sheet: List1
Supplementary Table 1: List of oligonucleotide sequences
Primer name a)	Sequence (5´- 3´) b)	Usage
CaGAP1-55	gccttttgaaaacttataaaaattgc	fusion PCR
CaGAP1-53	CACGGCGCGCCTAGCAGCGGgatgatgattggtattgagcaaag	fusion PCR
CaGAP1-35	GTCAGCGGCCGCATCCCTGCttagctgaaaaaccattctatattag	fusion PCR
CaGAP1-33	ctaatgatgatgatgaaggtc	fusion PCR
CaGAP2-55	cccacaaattaatccactgag	fusion PCR
CaGAP2-53	CACGGCGCGCCTAGCAGCGGtgttaattaatttggacaaaaggg	fusion PCR
CaGAP2-35	GTCAGCGGCCGCATCCCTGCtgagaaaaactgtattgcattttac	fusion PCR
CaGAP2-33	gaagtttagtaatagtgggcc	fusion PCR
CaGAP3-55	ctcgacaagtacagtatatgtc	fusion PCR
CaGAP3-53	CACGGCGCGCCTAGCAGCGGtttttcttgcaaatgatatataatagaag	fusion PCR
CaGAP3-35	GTCAGCGGCCGCATCCCTGCacaaaccatattataaaaattgatgaaag	fusion PCR
CaGAP3-33	caaataagggaggcatgac	fusion PCR
CaGAP4-55	attcattataatgccgtatacgc	fusion PCR
CaGAP4-53	CACGGCGCGCCTAGCAGCGGttcctttataagacatgtttagatg	fusion PCR
CaGAP4-35	GTCAGCGGCCGCATCCCTGCggaggagctcttgttttattag	fusion PCR
CaGAP4-33	caaagctgaaggtcttgaaac	fusion PCR
CaGAP5-55	atggattgaagatgaatgagtc	fusion PCR
CaGAP5-53	CACGGCGCGCCTAGCAGCGGtgtctgtagggtgtttgtag	fusion PCR
CaGAP5-35	GTCAGCGGCCGCATCCCTGCttatagggactattatagattatatataat	fusion PCR
CaGAP5-33	attgatggatttgaaaacacttcc	fusion PCR
CaGAP6-55	ggaacacacaaaatagaaacc	fusion PCR
CaGAP6-53	CACGGCGCGCCTAGCAGCGGatcaatagaagacttcctactc	fusion PCR
CaGAP6-35	GTCAGCGGCCGCATCCCTGCtcaactaaacaggtcaaagaaataa	fusion PCR
CaGAP6-33	ccacttcttttcctaaccatc	fusion PCR
universal-2	ccgctgctaggcgcgccgtgACCAGTGTGATGGATATCTGC	fusion PCR
universal-5	gcagggatgcggccgctgacAGCTCGGATCCACTAGTAACG	fusion PCR
CaGAP1-SacI-F	atatgagctcgcctttgctcacatgacggaa	SAT1-cassette
CaGAP1-SacII-R	gcgcccgcggagaaagatgctgatgatgagta	SAT1-cassette
CaGAP1-KpnI-F	atatggtacccatgtattaattgaacaaat	SAT1-cassette
CaGAP1-PciI-R	gcgcacatgtaaagtaaaatgattaatatg	SAT1-cassette
CaGAP2-SacI-F	atatgagctcaacctccgatggtatcgtatccg	SAT1-cassette
CaGAP2-SacII-R	gcgcccgcgggcatacaatgctatagctta	SAT1-cassette
CaGAP2-KpnI-F	atatggtaccaaacttttattccttttgtac	SAT1-cassette
CaGAP2-PciI-R	gcgcacatgtttttagatagtatgatcaatgcaat	SAT1-cassette
CaGAP6-SacI-F	atatgagctcgatcctattgtcattgcggttg	SAT1-cassette
CaGAP6-SacII-R	gcgcccgcgggaagtttcgccacatgcctgg	SAT1-cassette
CaGAP6-KpnI-F	atatggtaccggactacctcatatagagtt	SAT1-cassette
CaGAP6-PciI-R	gcgcacatgtcgcgattgtttgagatgcatc	SAT1-cassette
CaGAP1-Diag-FS-F	cctttgctcacatgacgg	diagnosis
CaGAP1-Diag-R	cacttatggcccatgctag	diagnosis
CaGAP1-Diag-FS-R	ctaatgaaattcaaaatcagggg	diagnosis
CaGAP1-Diag-F	gcatatttgggtgttccag	diagnosis
CaGAP2-Diag-FS-F	ctgtaaagtacataacaacc	diagnosis
CaGAP2-Diag-R	gtctatttttcaatgaacgagtc	diagnosis
CaGAP2-Diag-FS-R	cggaatgttcagattttcg	diagnosis
CaGAP2-Diag-F	gattgctgtgtggccattg	diagnosis
CaGAP3-Diag-FS-F	gtacataacaacctcaaaacatc	diagnosis
CaGAP3-Diag-R	ccttgttgatctggtctaag	diagnosis
CaGAP3-Diag-FS-R	ggctgtttctaaaaatgaggg	diagnosis
CaGAP3-Diag-F	gacagcattgttccccttg	diagnosis
CaGAP4-Diag-FS-F	catcatcacccccctc	diagnosis
CaGAP4-Diag-R	gttaattgcgaagtatcaatacc	diagnosis
CaGAP4-Diag-FS-R	ctactatccctatagattattttgg	diagnosis
CaGAP4-Diag-F	gccaattggaagtcctgc	diagnosis
CaGAP5-Diag-FS-F	gataatactaaagagctatctatc	diagnosis
CaGAP5-Diag-R	caccagcatcttcttcgac	diagnosis
CaGAP5-Diag-FS-R	gattgatagtaacggggac	diagnosis
CaGAP5-Diag-F	ccttgggtgaaaaatcgaatg	diagnosis
CaGAP6-Diag-FS-F	gatagtcagccactccg	diagnosis
CaGAP6-Diag-R	cactaataaccctgatccc	diagnosis
CaGAP6-Diag-FS-R	gaaagtccttcatactgctac	diagnosis
CaGAP6-Diag-F	ggctcgcagtgtggc	diagnosis
CdHIS1-LEFT	attagatacgttggtggttc	diagnosis
CdHIS1-RIGHT	aacacaactgcacaatctgg	diagnosis
CmLEU2-LEFT	agaattcccaactttgtctg	diagnosis
CmLEU2-RIGHT	aaactttgaacccggctgcg	diagnosis
CaGAP1-Diag-inF	cccagtttctggtggattc	diagnosis
CaGAP1-Diag-inR	ggctcaagttaatactcatcc	diagnosis
CaGAP2-Diag-inF	ggaattggctgttactttcc	diagnosis
CaGAP2-Diag-inR	caaacattaattgatccccaag	diagnosis
CaGAP3-Diag-inF	gccttaggaggatcagtag	diagnosis
CaGAP3-Diag-inR	gaaaatggtagcaagaccag	diagnosis
CaGAP4-Diag-inF	gttgggtatgctttgttgac	diagnosis
CaGAP4-Diag-inR	gcaaatgaacaacgttaattgc	diagnosis
CaGAP5-Diag-inF	ggtactggtggtgcattag	diagnosis
CaGAP5-Diag-inR	caagtgaaaatacttgataaccc	diagnosis
CaGAP6-Diag-inF	gatccaagttggggtactg	diagnosis
CaGAP6-Diag-inR	gtgaagaaggtagacaaacc	diagnosis
CaHIS1-DiagF	agggccgctactgtctctac	diagnosis
CaGFP-R	taattcttcacctttagaaccacc	diagnosis
CaGAP1-1148F	ttgctgaacaaggaatggca	qRT-PCR
CaGAP1-1202R	cttccggctctatcaatatatcctg	qRT-PCR
CaGAP2-1509F	tgtgtggccattgcattctt	qRT-PCR
CaGAP2-1573R	caggaacagtcaagtaagcactgaag	qRT-PCR
CaGAP3-1284F	tggtttgttatgtttcctttctgct	qRT-PCR
CaGAP3-1336R	aattaaagatagttgcttcgtcatgataag	qRT-PCR
CaGAP4-1424F	atttgcgttggagatttgcc	qRT-PCR
CaGAP4-1474R	tttcatcagtggaacgaccttg	qRT-PCR
CaGAP5-1285F	atatgtggatacgttgatcgtgct	qRT-PCR
CaGAP5-1337R	gttataagaatagcgactaatggacgac	qRT-PCR
CaGAP6-1261F	ttgtctggtttgtctaccttcttcac	qRT-PCR
CaGAP6-1311R	atgtgcagcattaatacttcccc	qRT-PCR
CaTEF1-F	cgttgaaatgcatcacgaaca	qRT-PCR
CaTEF1-R	cggaaacgttcttaacgttgaaa	qRT-PCR
CaGAP1-GFP-HIS1-F	ttacaacaagaaatagctgaagaaaaagctcaattagctgaaaaaccattctatattagaatttatagattttggtgcggtggttctaaaggtgaagaattattc	CaGFP tagging
CaGAP1-GFP-HIS1-R	cgttaaatataaaccgaagtacaaataataattatttgttcaattaatacatgatatatataattctatcaaaatttgtcgaattccggaatatttatgagaaac	CaGFP tagging
CaGAP2-GFP-HIS1-F	ggtcaaacaagaagttgccgaagaaaaggcttacattgcttctttgccattctacagaagagtctacaatgcttggtgtggtggttctaaaggtgaagaattattc	CaGFP tagging
CaGAP2-GFP-HIS1-R	atgattatgaaagataaacacaaaagtgttagctaacaaagagtatactggagtctacaaatttcagtattaaacgattggaattccggaatatttatgagaaac	CaGFP tagging
CaGAP3-GFP-HIS1-F	tataagagcagaaattgaagaagaaaaagccgccaataaagctaaaccattgtacaaacggttatggaattattggtgtggtggttctaaaggtgaagaattattc	CaGFP tagging
CaGAP3-GFP-HIS1-R	atttacatttgattgtaagacattgtaattctgtcattatagtatttctattatataatatgaaataacacttcataagcgaattccggaatatttatgagaaac	CaGFP tagging
CaGAP4-GFP-HIS1-F	attaaaacaagagttggcagaggaaagacaaatcataaagagtaagccatttgtctatcgtatctataaatttttcttcggtggttctaaaggtgaagaattattc	CaGFP tagging
CaGAP4-GFP-HIS1-R	gagactgtacgtttcgtttttctactgaaatggtagttagtttatgtgtatttaagcaccagtaagtactgtacgtcgacgaattccggaatatttatgagaaac	CaGFP tagging
CaGAP5-GFP-HIS1-F	attgaaaagagaattacaagaagaaagagaagttttaaggaataaaccattttggtatagagcttatcatttttggtgtggtggttctaaaggtgaagaattattc	CaGFP tagging
CaGAP5-GFP-HIS1-R	gttgttgaatataggtcttgctgttgtaaataagttcagtcctttttgtatcgtctttctatctctgtatgtggctctacgaattccggaatatttatgagaaac	CaGFP tagging
CaGAP6-GFP-HIS1-F	acttaaacaagagctcgaagaagaaagagaagcttataagagacagccatggtattacaagttttatcaattctggtgtggtggttctaaaggtgaagaattattc	CaGFP tagging
CaGAP6-GFP-HIS1-R	tctgaatagtaattacaaatatataaatcgtcatgcattaattcataaactctatatgaggtagtcctaaataattctccgaattccggaatatttatgagaaac	CaGFP tagging
CaGAP2-KpnI-F-rt	cgcgggtacccgtaacctccgatggtatcg	reintegration
CaGAP2-XhoI-R-rt	atatctcgaggcagctttgggagccgggg	reintegration
CaGAP4-KpnI-F-rt	cgcgggtaccgcagccacactaatttttcttggtg	reintegration
CaGAP4-XhoI-R-rt	atatctcgagggattggcggcagaaggaac	reintegration
CdHIS1-NotI-F-rt	cgcggcggccgccgctgctaggcgcgccg	reintegration
CdHIS1-SacII-R-rt	atatccgcgggagatccttgaaagaaccg	reintegration
ScSAM3prom-F-PstI	aaggttctgcagagtttggggagaaaaggctgc	ScSAM3 complementation
ScSAM3term-R-BamHI	aaggttggatcctgactcatcagaccaaaatgattc	ScSAM3 complementation
ScSAM3promfusion-R	tcaatatcatttcctttataagacatcttgatatttcagaagaaatagcc	ScSAM3 complementation
ScSAM3termfusion-F	tatcgtatctataaatttttcttctaaatggtactcttgcatatgtaacc	ScSAM3 complementation
CaGAP4fusion-F	ggctatttcttctgaaatatgaagatgtcttataaaggaaatgatattga	ScSAM3 complementation
CaGAP4fusion-R	ggttacatatgcaagagtaccatttagaagaaaaatttatagatacgata	ScSAM3 complementation
a) F, forward; R, reverse
b) Primers with both capital and small letters: capital letters, sequence for fusion PCR or for homologous recombination; small letters, inserted gene specific sequence.
